# Supplementary material for: ER-associated degradation pathway protein SEL1L plays an evolutionarily conserved role in platelet adhesion
Source: J Clin Invest. 2026 Feb 16;136(4):e191433. doi: 10.1172/JCI191433 (PMC12904699; doi:10.1172/JCI191433)
Supplement: Supporting data values [file jci-136-191433-s166.xlsx]

## Sheet: Figure 1
Affected				Unaffected
25.6	17.3	16.4	7.3	49.9	83.4	89.6
36.4	40.6	20.3		93.1	117.7	82
18.8	22.2			107.9	90.4
13.8	28.2			91.4	115.1	111.3
20.1	17.5			147.2	105
				142.8	159
				93	97.7
				115.9	113.1
				100.8	100.9
				133.4	138.3
				91.4	101.7	110.9
				74.8	107.1	96

## Sheet: Figure 2A
Ref/Ref	Ref/Alt	Alt/Alt
40.01	58.2612	-83.379
-1.36977	-29.5495	-81.2028
-14.1174	-12.5402	-79
-14.3038	11.8484	-79.5
16.1832	-2.06697	-67.5716
12.2871	1.46156
26.8538	50.9534
-29.7964	-15.1815
2.10125	9.20251
45.9193	23.1143
3.24491	-19.5709
17.6067	0.120317
12.6468	34.0002
-33.7027	28.8991
-32.1344	-31.8059
-1.87649	-13.973
-7.98775	35.3636
9.27118	-16.4722
11.795	-25.7
-5.14207	34.0643
60.1679	-17.6584
-2.18387	-54.5411
10.7535	-9.23325
-15.0718	18.0694
7.39978	-18.3088
1.95075	-21.2118
5.18068
37.5973
-14.604
20.5784
57.048
-16.5014
-26.4684
-41.0084
-19.5288
5.4742
-18.5274
-9.88509
-12.6256
-21.7674
-28.8882
-18.0172
-6.86079
-42.3903
6.61988
19.8177
29.0759
9.18938
29.8418
46.0983
25.3692
-6.7351
19.6138
-24.3361
15.6383
7.30551
-31.6434
-6.76652
-19.822
74.33
5.41077
15.912
-3.47244
11.3653
23.7894
-20.0554
2.57586
17.8409
-19.5802
-20.3709
19.8627
11.708
32.7511
-26.1985
41.9399
-9.37683
9.51056
-14.1174
-49.8609
0
-40.9821
33.3688
-6.00955

## Sheet: Figure 2B
Ref/Ref	Ref/Alt	Alt/Alt
-32.1344	-15.1815	-79
-1.87649	23.1143	-83.379
-7.98775	-25.7	-79.5
9.20251	58.2612	-81.2028
9.27118	-29.5495
-40.9821	-12.5402
11.795	11.8484
-5.14207	1.46156
60.1679	-67.5716
-2.18387	-19.5709
10.7535	-42.3903
-15.0718	0.120317
33.3688	28.8991
7.39978	-31.8059
1.95075	-13.973
5.18068	35.3636
37.5973	23.7894
40.01	34.0643
-1.36977	-17.6584
-14.1174	-54.5411
-14.3038	18.0694
16.1832	-18.3088
12.2871	-21.2118
26.8537
-29.7964
2.10125
45.9193
-2.06697
3.24491
17.6067
12.6468
50.9534
-33.7027
-14.604
20.5784
20.5784
57.048
-26.4684
-41.0084
-19.5288
5.4742
-18.5274
-9.88509
-12.6256
-21.7674
-28.8882
-18.0172
-6.86079
6.61988
19.8177
29.0759
-6.00955
34.0002
9.18938
29.8418
46.0983
25.3692
-6.7351
19.6138
-24.3361
15.6383
7.30551
-31.6434
-6.76652
-19.822
74.33
5.41077
15.912
-16.4722
-3.47244
11.3653
-20.0554
2.57586
17.8409
-19.5802
-20.3709
19.8627
11.708
32.7511
-26.1985
41.9399
-9.37683
-9.23325
9.51056
-14.1174
-49.8609
0

## Sheet: Figure 3A
Ref/Ref	Ref/Alt	Alt/Alt
89.5	87	61.8
85	91.7	61.8
81.9	87.8
92.1	80.5
86.9	86.6
92
90.3

## Sheet: Figure 3B
Ref/Ref	Ref/Alt	Alt/Alt
91.7	87.6	72.2
98.4	90.1	93.1
95.7	83.6
96.5	89.9
96	76.5
95.1
92.6

## Sheet: Figure 4A
Ref/Ref	Alt/Alt
629.333	707
402.667	293.667
225.667	304.667
185.667
345
575.667
381.667
356
405.333
252.333

## Sheet: Figure 4C
Ref/Ref	Ref/Alt	Alt/Alt
1216	775	475.5
812	869	603.5
938.5	911.5
799.5	890
971.5	868
1029.5
796.5
742
797.5
1045

## Sheet: Figure 5D
SEL1L-p100/ACTIN
D 0	D 4	D 9	D 13	PLT
0	0	0.694	0.626	0.204
0	0	0.709	0.462	0.186
0	0	0.556	0.755	0.213
0	0	0.896	0.555	0.096
0	0	0.956	0.843	0.235
0	0	0.934	1	0.354
0	0	0.745	0.885	0.255
SEL1L-p38/ACTIN
D 0	D 4	D 9	D 13	PLT
0.067	0.069	2.029	1.724	0.056
0	0	0.925	0.632	0.09
0.01	0.012	0.844	0.436	0.001
0.02	0.013	0.945	0.653	0.005
0	0	0.534	1.011	0
0.015	0.009	0.346	0.564	0
0.012	0.006	1.001	0.089	0

## Sheet: Figure 5E
CELL BODY	TIPS
166349	10363
180572	19210
180671	19587
181605	19951
207638	21315
212207	21400
221068	21693
229405	22327
230413	23041
239612	23067
240919	23276
244779	23592
260668	23965
276609	24283
287309	25228
289633	25231
293283	25255
294086	25711
300996	25850
301212	25878
301781	26539
302555	26743
304828	28119
307512	28388
316708	28498
320429	29435
322963	29851
341346	29860
343651	29926
345704	30268
347556	31079
350501	31675
357207	32138
357520	32349
358752	33344
361104	33925
361483	34192
361913	34402
363573	34596
367015	35262
368435	35455
371422	35631
373069	36665
377916	36946
379949	37172
390011	37544
394649	37566
405808	39116
429893	39565
446484	39674
447130	39946
453867	40198
462335	41836
464247	42454
469149	42480
498548	42683
502367	43470
502561	43664
523481	45115
527692	45643
535547	46759
540245	48427
548286	48466
564512	48625
576550	49763
588745	50412
592268	51030
710896	52675
741088	54999
753738	55604
756277	55670
764033	55722
778650	60214
781773	62004
800693	62947
804352	64279
829493	67780
845144	68786
875830	71173
965130	75813
1043346	76184
1047672	76416
1052407	77384
1066859	79604
1070457	79946
1143162	80432
1214426	87558
1243993	89497
1256055	90505
1364687	93877
1502995	102735
1520921	103516
1543246	104186
1607902	104912
1631169	118205
1647981	140575
1726120	158364
1804911	164468
2108022	301748
2696250	339852

## Sheet: Figure 6
SEL1Lfl/fl cre-	SEL1Lfl/fl cre+
1	0.959887
1	0.069665
1	0.820075
1	0.395035
1	0.136253
1	0.200949

[truncated: 17 more sheets: Figure 7A, Figure 7B, Figure 7C, Figure 7D, Figure 7E, Figure 8A, Figure 8B, Figure 8C, Supplemental Figure 4A, Supplemental Figure 4B, Supplemental Figure 5, Supplemental Figure 6C, Supplemental Figure 7, Supplemental Figure 8D, Supplemental Figure 9, Supplemental Figure 11, Supplemental Figure 13]
